# Supplementary material for: Host Soluble Factors Cause Changes in Staphylococcus epidermidis Antibiotic Susceptibility and Biofilm Formation Ability
Source: Pathogens. 2023 Aug 19;12(8):1064. doi: 10.3390/pathogens12081064 (PMC10459130; doi:10.3390/pathogens12081064)
Supplement: Supplementary file 1 [file pathogens-12-01064-s001.zip]

Archive with 1 entries (1 files):
- pathogens-2522796-supplementary.pdf
